# Supplementary material for: Comparison of Reference-Based Assembly and De Novo Assembly for Bacterial Plasmid Reconstruction and AMR Gene Localization in Salmonella enterica Serovar Schwarzengrund Isolates
Source: Microorganisms. 2022 Jan 20;10(2):227. doi: 10.3390/microorganisms10020227 (PMC8874696; doi:10.3390/microorganisms10020227)
Supplement: Supplementary file 1 [file microorganisms-10-00227-s001.zip]

Archive with 1 entries (1 files):
- microorganisms-1552373-supplementary.pdf
